# Supplementary material for: Effect of Insertion and Deletion in the Meq Protein Encoded by Highly Oncogenic Marek’s Disease Virus on Transactivation Activity and Virulence
Source: Viruses. 2022 Feb 14;14(2):382. doi: 10.3390/v14020382 (PMC8876991; doi:10.3390/v14020382)
Supplement: Supplementary file 1 [file viruses-14-00382-s001.zip]

Archive with 1 entries (1 files):
- viruses-1591992-supplementary.pdf
